# Supplementary material for: Synthesis, Biological Evaluation, and In Silico Modeling of N-Substituted Quinoxaline-2-Carboxamides
Source: Pharmaceuticals (Basel). 2021 Aug 4;14(8):768. doi: 10.3390/ph14080768 (PMC8399443; doi:10.3390/ph14080768)
Supplement: Supplementary file 1 [file pharmaceuticals-14-00768-s001.zip]

Archive with 3 entries (3 files):
- Supplementary Material 1 - Analytical data.pdf
- Supplementary Material 2 - Experimental protocols.pdf
- Supplementary Material 3 - In silico studies.pdf
